# Supplementary material for: S1PR1 suppresses lung adenocarcinoma progression through p-STAT1/miR-30c-5 p/FOXA1 pathway
Source: J Exp Clin Cancer Res. 2024 Nov 18;43:304. doi: 10.1186/s13046-024-03230-5 (PMC11571582; doi:10.1186/s13046-024-03230-5)
Supplement: Supplementary file 1 — Supplementary Material 1. [file 13046_2024_3230_MOESM1_ESM.xlsx]

## Sheet:  Table S1  
Table S1. Basic information of the nine datasets and DEGs.
Dataset	Year	Platform	Number of Samples
			Normal	Tumor
TCGA_LUAD	2006	Illumina HiSeq	59	533
GSE19188	2010	GPL570	65	45
GSE19804	2010	GPL570	60	60
GSE30219	2011	GPL570	14	85
GSE32863	2011	GPL6884	58	58
GSE40791	2012	GPL570	100	94
GSE43458	2013	GPL6244	80	30
GSE75037	2015	GPL6884	83	83
GSE116959	2018	GPL17077	11	57

## Sheet:  Table S2
Table S2. Clinical characteristics of the LUAD patients.
Patient	Gender	Age(years)	Location	Size(cm)	Pleural invasion	T	N	M	Stage
1	Male	49	LLL	3	No	1c	0	0	IA3
2	Female	58	RLL	1.1	No	1b	0	0	IA2
3	Female	60	RUL	2.2	No	1c	0	0	IA3
4	Male	49	LUL	1.5	No	1b	0	0	IA2
5	Female	33	RML	2	No	1c	0	0	IA3
6	Male	72	RUL	3	Yes	1c	0	0	IA3
7	Female	45	RLL	1.3	No	1b	0	0	IA2
8	Male	58	LLL	2.2	No	1c	0	0	IA3
9	Female	69	RLL	1.2	No	1b	0	0	IA2
10	Female	55	LUL	2	Yes	2a	0	0	IB
11	Male	62	LLL	2.5	No	1b	3	0	IIIB
12	Female	74	RUL	5.5	No	3	0	0	IIB
LLL, left lower lobe; LUL, left upper lobe; RLL, right lower lobe; RML, right middle lobe; RUL, right upper lobe.

## Sheet:  Table S3 
Table S3. Primer sequence for qRT-PCR
Primer	Sequence (5′–3′)
GAPDH_F	AATTCCATGGCACCGTCAAG
GAPDH_R	ATCGCCCCACTTGATTTTGG
ACTB_F	TCGTGCGTGACATTAAGGAG
ACTB_R	TTGCCAATGGTGATGACCTG
MMP1_F	AGAGCAGATGTGGACCATGC
MMP1_R	TTGTCCCGATGATCTCCCCT
MMP2_F	CCCTGTGTCTTCCCCTTCAC
MMP2_R	CAGGCTGTACCCTTGGTCAG
COL4A1_F	CTGGAAACCCAGGACTTCCC
COL4A1_R	CTCTCCCCCTTTGTGCCATT
COL5A1_F	AGGATGCTCCAGGGATTCCT
COL5A1_R	CGGGTTTTCTTTGGGCCAAG
COL4A2_F	TTGATGGAATGCCTGGGACC
COL4A2_R	GTCTCCCTTTGAGTCCAGGC
SERPINE1_F	GCAACGTGGTTTTCTCACCC
SERPINE1_R	ATCTGCTGCTGGGTTTCTCC
SPARC_F	CAAGAAGCCCTGCCTGATGA
SPARC_R	TCTTCGGTTTCCTCTGCACC
FOXA1_F	AACATGAACTCAGGCCTGGG
FOXA1_R	CGGGTTGGCATAGGACATGT
CEBPB_F	AAGCACAGCGACGAGTACAA
CEBPB_R	GTGAGCTCCAGGACCTTGTG
CDKN2A_F	AGGTCATGATGATGGGCAGC
CDKN2A_R	CACCAGCGTGTCCAGGAAG

## Sheet:  Table S4  
Table S4. antibody for Western blot.
Antibody	Company	Catalog#	Dilution
S1PR1	santa cruz	sc-48356	1:100
COL5A1	santa cruz	sc-166155	1:100
MMP-1	santa cruz	sc-21731	1:200
SERPINE1	santa cruz	sc-5297	1:200
CEBPB	santa cruz	sc-7962	1:200
FOXA1	santa cruz	sc-514695	1:200
GAPDH	proteintech	60004-1-Ig	1:5000
β-actin	proteintech	66009-1-Ig	1:10000
STAT3	abcam	ab68153	1:2000
p-STAT3 (phospho Y705)	abcam	ab76315	1:2000
Akt	Cell Signaling Technology	9272	1:1000
p-Akt(Ser473)	Cell Signaling Technology	9271	1:1000
STAT1	proteintech	66545-1-Ig	1:2000
p-STAT1(Ser727)	proteintech	28977-1-AP	1:1000
goat anti-mouse IgG-HRP	Proteintech	SA00001-2	1:2000
goat anti-rabbit IgG-HRP	Proteintech	SA00001-1	1:2000

## Sheet:  Table S5
Table S5. antibody for IHC.
Antibody	Company	Catalog#	Dilution
S1PR1	santa cruz	sc-48356	1:50
COL5A1	santa cruz	sc-166155	1:50
MMP-1	santa cruz	sc-21731	1:50
SERPINE1	santa cruz	sc-5297	1:50
FOXA1	santa cruz	sc-514695	1:50

## Sheet:  Table S6 
Table S6. antibody for CHIP.
Antibody	Company	Catalog#
FOXA1	Cell Signaling Technology	53528
STAT1	Cell Signaling Technology	14994
Normal Rabbit IgG	Cell Signaling Technology	2729

## Sheet:  Table S7
Table S7. Primer sequence for ChIP-qPCR
Gene	Primer	Sequence (5′→3′)
COL5A1 Promoter1	Primer F	ATTTCACGCCCAGTCTGGAG
	Primer R	GCCATCCCCATTCCCTTTGA
COL5A1 Promoter2	Primer F	CCCACGTCTGTGTGTGAAGA
	Primer R	GGTCGCTGTTGCTAACTTGG
COL5A1 Promoter3	Primer F	TCTTAAGGCGCCAGTTGTGT
	Primer R	TCTGACAGTCCCATGTGCAC
MMP1 Promoter1	Primer F	CCATGGAGTACTCTTTGACCTGT
	Primer R	TGTGCGAAGGAGACACACTC
MMP1 Promoter2	Primer F	CCACCTCAGCCTCTTCAGTG
	Primer R	AGTTCAAGATCAGCCTGGGC
MMP1 Promoter3	Primer F	TGACGCAGAAAGAAAACAGGA
	Primer R	GTCTCCCACCTTTCCCACTG
SERPINE1 Promoter1	Primer F	CCTCAGCCAGACAAGGTTGT
	Primer R	TTTCCCTCATCCCTGCCATG
SERPINE2 Promoter2	Primer F	CTCAGGGCTCCCACTGATTC
	Primer R	TTTTCACAGACCAGGGTGGG
SERPINE3 Promoter3	Primer F	CCCTTGTGTCTGTGTCTGG
	Primer R	ACCTTGTCTGGCTGAGGTTG
MIR30C1 Promoter	Primer F	GCATTGTTCTGCCACTTGGG
	Primer R	GAAGTCAGGGCCTTGGACTC
MIR30C2 Promoter	Primer F	TGATGACTTTCTTCTTCGCCCA
	Primer R	TGAATGGAGTCAGTTGCTTCCT

## Sheet: Table S8 
Table S8. GO function and KEGG pathway enrichment of the DEGs.
GO:BP	ID	Description	GeneRatio	BgRatio	pvalue	p.adjust	qvalue	geneID	Count
GO:0043062	GO:0043062	extracellular structure organization	37/410	396/18866	8.43719e-14	1.82328e-10	1.51825e-10	AEBP1/BGN/COL9A3/SPARC/MMP1/MMP2/PXDN/SERPINE1/NID2/COL4A1/COL5A1/COL4A2/ITGB6/GAS6/LOXL2/ADAMTS7/SERPINH1/SULF2/CCDC80/ANTXR1/CCN1/NPNT/ITGB4/FSCN1/BCL3/TGFBR1/COL7A1/TIMP2/SMOC1/FGA/FGB/THSD4/CD44/LRP1/ITGA2/GAS2/NOX1	37
GO:0010466	GO:0010466	negative regulation of peptidase activity	28/410	272/18866	9.88849e-12	1.4246e-08	1.18627e-08	TIMP3/SERPINE1/ANXA8L1/SPOCK1/WNT9A/ANXA8/GAS6/SERPINE2/SERPINH1/RARRES1/ARRB1/GPX1/SLPI/COL7A1/TIMP2/PROS1/CRYAB/CD109/CD44/LRP1/SERPINB11/VIL1/CST2/ITIH2/PTGS2/CST1/SERPINA1/AHSG	28
GO:0010951	GO:0010951	negative regulation of endopeptidase activity	27/410	258/18866	1.59556e-11	1.72401e-08	1.43559e-08	TIMP3/SERPINE1/ANXA8L1/SPOCK1/WNT9A/ANXA8/GAS6/SERPINE2/SERPINH1/RARRES1/ARRB1/GPX1/SLPI/COL7A1/TIMP2/PROS1/CRYAB/CD109/CD44/SERPINB11/VIL1/CST2/ITIH2/PTGS2/CST1/SERPINA1/AHSG	27
GO:0052547	GO:0052547	regulation of peptidase activity	35/410	466/18866	1.94032e-10	1.67721e-07	1.39662e-07	TIMP3/SERPINE1/ANXA8L1/SPOCK1/WNT9A/ANXA8/PCOLCE/GAS6/SERPINE2/SERPINH1/RARRES1/ANTXR1/EFNA1/ARRB1/CCN1/GPX1/SLPI/COL7A1/TIMP2/DAPK1/PERP/PROS1/CRYAB/CD109/CD44/LRP1/SERPINB11/VIL1/CST2/ITIH2/EPHA7/PTGS2/CST1/SERPINA1/AHSG	35
GO:0045861	GO:0045861	negative regulation of proteolysis	30/410	369/18866	6.2457e-10	4.49899e-07	3.74632e-07	TIMP3/SERPINE1/ANXA8L1/SPOCK1/WNT9A/ANXA8/GAS6/SERPINE2/SERPINH1/RARRES1/EFNA1/ARRB1/GPX1/SLPI/COL7A1/TIMP2/TM4SF20/PROS1/CRYAB/CD109/CD44/LRP1/SERPINB11/VIL1/CST2/ITIH2/PTGS2/CST1/SERPINA1/AHSG	30
GO:0051346	GO:0051346	negative regulation of hydrolase activity	34/410	473/18866	1.12153e-09	6.92467e-07	5.76621e-07	TIMP3/SERPINE1/ANXA8L1/SPOCK1/WNT9A/ANXA8/GAS6/SERPINE2/ELFN2/SERPINH1/RARRES1/ARRB1/ANGPTL4/SFI1/GPX1/PPP1R15A/PPIF/SLPI/COL7A1/TIMP2/PROS1/CRYAB/CD109/CD44/LRP1/SERPINB11/VIL1/MAP2/CST2/ITIH2/PTGS2/CST1/SERPINA1/AHSG	34
GO:0052548	GO:0052548	regulation of endopeptidase activity	32/410	434/18866	1.89687e-09	1.02478e-06	8.53342e-07	TIMP3/SERPINE1/ANXA8L1/SPOCK1/WNT9A/ANXA8/GAS6/SERPINE2/SERPINH1/RARRES1/EFNA1/ARRB1/CCN1/GPX1/SLPI/COL7A1/TIMP2/DAPK1/PERP/PROS1/CRYAB/CD109/CD44/SERPINB11/VIL1/CST2/ITIH2/EPHA7/PTGS2/CST1/SERPINA1/AHSG	32
GO:0031589	GO:0031589	cell-substrate adhesion	27/410	359/18866	2.39999e-08	1.15253e-05	9.59714e-06	CDKN2A/SERPINE1/L1CAM/SPOCK1/NID2/UNC13D/RHOD/SFRP1/ITGB6/GAS6/CCDC80/ANTXR1/EFNA1/CCN1/NPNT/ITGB4/LGALS1/ACTN4/AGR2/FGA/FGB/CEACAM6/PTPRK/CD44/LRP1/ITGA2/BST1	27
GO:0042326	GO:0042326	negative regulation of phosphorylation	31/410	484/18866	8.85712e-08	3.82805e-05	3.18763e-05	CDKN2A/TIMP3/SFRP1/MECOM/DBNDD2/ADARB1/DUSP1/ATF3/EFNA1/EPHB2/ARRB1/CDKN1A/PMEPA1/SOCS3/ITPRIP/KIRREL1/DUSP5/PPARGC1A/SIRT2/PPIF/GADD45B/ZC3H12A/DUSP16/SH3BP5/DKK1/CD109/APOE/MLXIPL/BDKRB2/PTPRH/AHSG	31
GO:0001933	GO:0001933	negative regulation of protein phosphorylation	29/410	444/18866	1.54823e-07	6.08314e-05	5.06546e-05	CDKN2A/TIMP3/SFRP1/MECOM/DBNDD2/ADARB1/DUSP1/ATF3/EFNA1/EPHB2/ARRB1/CDKN1A/PMEPA1/SOCS3/ITPRIP/KIRREL1/DUSP5/PPARGC1A/SIRT2/GADD45B/ZC3H12A/DUSP16/SH3BP5/DKK1/CD109/APOE/MLXIPL/BDKRB2/PTPRH	29
GO:0031667	GO:0031667	response to nutrient levels	30/410	473/18866	1.77791e-07	6.40344e-05	5.33217e-05	SPARC/VGF/SFRP1/GAS6/UCN2/FSTL1/ASS1/ATF3/CYP26B1/CDKN1A/SLC2A1/ADSS1/PPARGC1A/SIRT2/GDF15/NUAK2/NAMPT/HMOX1/STAT1/ZC3H12A/CYP24A1/SLC22A3/CPS1/ARSB/ITGA2/APOE/F7/PTGS2/PDK4/ASCL1	30
GO:0030193	GO:0030193	regulation of blood coagulation	12/410	82/18866	1.98541e-07	6.60072e-05	5.49645e-05	SERPINE1/SERPINE2/EPHB2/FGA/FGB/PROS1/APOE/C1QTNF1/PLA2G4A/F7/TSPAN8/APOH	12
GO:1900046	GO:1900046	regulation of hemostasis	12/410	83/18866	2.276e-07	7.02634e-05	5.85086e-05	SERPINE1/SERPINE2/EPHB2/FGA/FGB/PROS1/APOE/C1QTNF1/PLA2G4A/F7/TSPAN8/APOH	12
GO:0050818	GO:0050818	regulation of coagulation	12/410	88/18866	4.37658e-07	0.000126104	0.000105007	SERPINE1/SERPINE2/EPHB2/FGA/FGB/PROS1/APOE/C1QTNF1/PLA2G4A/F7/TSPAN8/APOH	12
GO:0010038	GO:0010038	response to metal ion	25/410	366/18866	4.96561e-07	0.000134134	0.000111694	SPARC/TRPM2/MT2A/MT1X/LOXL2/CA2/ASS1/DUSP1/PTGES/PPARGC1A/FSTL3/PPIF/HMOX1/TCIRG1/JUNB/FGA/ABCC2/FGB/ID2/PPP3CA/CPS1/PTGS2/BMP6/ANK3/ASCL1	25
GO:0001655	GO:0001655	urogenital system development	23/410	330/18866	1.01078e-06	0.000256975	0.000213984	BASP1/DACT2/COL4A1/SFRP1/CA2/PODXL/SULF2/ASS1/EPHB2/CYP26B1/NPNT/AMH/FSTL3/TGFBR1/STAT1/RBP4/ID2/HPGD/EPHA7/BMP6/PCSK5/ID4/EPCAM	23
GO:0030195	GO:0030195	negative regulation of blood coagulation	9/410	50/18866	1.12785e-06	0.000270809	0.000225504	SERPINE1/SERPINE2/FGA/FGB/PROS1/APOE/C1QTNF1/TSPAN8/APOH	9
GO:1900047	GO:1900047	negative regulation of hemostasis	9/410	51/18866	1.3435e-06	0.00030561	0.000254483	SERPINE1/SERPINE2/FGA/FGB/PROS1/APOE/C1QTNF1/TSPAN8/APOH	9
GO:0048661	GO:0048661	positive regulation of smooth muscle cell proliferation	12/410	103/18866	2.43078e-06	0.000489303	0.000407444	MMP2/TGM2/PPARGC1A/NAMPT/HMOX1/STAT1/ID2/HPGD/ITGA2/PTGS2/NOX1/S1PR1	12
GO:0009636	GO:0009636	response to toxic substance	19/410	250/18866	2.51837e-06	0.000489303	0.000407444	PXDN/MT2A/MT1X/NEFL/SCN1B/NXN/ASS1/CES1/CDKN1A/GPX1/EPHX1/ABCC2/CPS1/GCH1/APOE/PON3/PTGS2/PDZD3/GUCY2C	19
GO:0050819	GO:0050819	negative regulation of coagulation	9/410	55/18866	2.60046e-06	0.000489303	0.000407444	SERPINE1/SERPINE2/FGA/FGB/PROS1/APOE/C1QTNF1/TSPAN8/APOH	9
GO:1903034	GO:1903034	regulation of response to wounding	16/410	183/18866	2.60388e-06	0.000489303	0.000407444	SERPINE1/SERPINE2/EPHB2/PTPRS/FGA/FGB/PROS1/CD109/LRP1/APOE/VIL1/C1QTNF1/PLA2G4A/F7/TSPAN8/APOH	16
GO:0002576	GO:0002576	platelet degranulation	13/410	129/18866	4.80166e-06	0.000864699	0.000720039	SPARC/TIMP3/SERPINE1/GAS6/ACTN4/FGA/FGB/PROS1/F5/CD109/APOH/SERPINA1/AHSG	13
GO:0043687	GO:0043687	post-translational protein modification	23/410	363/18866	5.04756e-06	0.000872623	0.000726637	VGF/IGFBP7/GAS6/FSTL1/APOL1/GOLM1/CCN1/SOCS3/PRSS23/LGALS1/FSTL3/FBXW2/IGFBP1/FGA/FBXO41/F5/APOE/CP/ITIH2/EVA1A/CHGB/SERPINA1/AHSG	23
GO:1903035	GO:1903035	negative regulation of response to wounding	11/410	93/18866	5.50792e-06	0.000875263	0.000728836	SERPINE1/SERPINE2/PTPRS/FGA/FGB/PROS1/CD109/APOE/C1QTNF1/TSPAN8/APOH	11
GO:0061041	GO:0061041	regulation of wound healing	14/410	151/18866	5.56496e-06	0.000875263	0.000728836	SERPINE1/SERPINE2/EPHB2/FGA/FGB/PROS1/CD109/APOE/VIL1/C1QTNF1/PLA2G4A/F7/TSPAN8/APOH	14
GO:0010810	GO:0010810	regulation of cell-substrate adhesion	17/410	217/18866	5.67038e-06	0.000875263	0.000728836	CDKN2A/SERPINE1/SPOCK1/UNC13D/RHOD/SFRP1/CCDC80/CCN1/NPNT/LGALS1/ACTN4/AGR2/FGA/FGB/CEACAM6/LRP1/BST1	17
GO:1902041	GO:1902041	regulation of extrinsic apoptotic signaling pathway via death domain receptors	9/410	61/18866	6.32189e-06	0.00092977	0.000774224	TIMP3/SERPINE1/SFRP1/ATF3/ITPRIP/GPX1/HMOX1/FGA/FGB	9
GO:0072001	GO:0072001	renal system development	20/410	292/18866	6.67308e-06	0.00092977	0.000774224	BASP1/DACT2/COL4A1/SFRP1/CA2/PODXL/SULF2/ASS1/CYP26B1/NPNT/FSTL3/TGFBR1/STAT1/RBP4/ID2/HPGD/EPHA7/BMP6/PCSK5/EPCAM	20
GO:0042493	GO:0042493	response to drug	24/410	397/18866	6.99393e-06	0.00092977	0.000774224	SOX10/PDE4A/MT2A/SFRP1/GAS6/ASS1/ARRB1/CDKN1A/ADSS1/PPARGC1A/LGALS1/AMH/TIMP2/STAT1/ABCC2/PPP3CA/SLC22A3/TMEM30A/CPS1/ITGA2/F7/PTGS2/HTR2B/ABCB1	24
GO:0046685	GO:0046685	response to arsenic-containing substance	7/410	34/18866	7.0476e-06	0.00092977	0.000774224	NEFL/ATF3/CDKN1A/PPIF/HMOX1/ZC3H12A/ABCC2	7
GO:0061045	GO:0061045	negative regulation of wound healing	10/410	78/18866	7.09913e-06	0.00092977	0.000774224	SERPINE1/SERPINE2/FGA/FGB/PROS1/CD109/APOE/C1QTNF1/TSPAN8/APOH	10
GO:0007599	GO:0007599	hemostasis	22/410	348/18866	8.39377e-06	0.001067	0.000888492	MYL9/SERPINE1/ANXA8/GAS6/SERPINE2/EPHB2/ARRB1/GPI/FGA/FGB/PROS1/F5/ENTPD1/ITGA2/APOE/C1QTNF1/ENTPD2/PLA2G4A/F7/TSPAN8/APOH/SERPINA1	22
GO:0007160	GO:0007160	cell-matrix adhesion	17/410	230/18866	1.22387e-05	0.0015113	0.00125847	CDKN2A/SERPINE1/L1CAM/NID2/RHOD/SFRP1/ITGB6/NPNT/ITGB4/FGA/FGB/CEACAM6/PTPRK/CD44/LRP1/ITGA2/BST1	17
GO:0022604	GO:0022604	regulation of cell morphogenesis	27/410	499/18866	1.42675e-05	0.0017129	0.00142634	CXCL12/SPARC/L1CAM/UNC13D/RHOD/NEFL/EFNA1/EPHB2/CDC42EP2/PTPRS/TANC2/SEMA3B/ACTN4/FGA/HEXB/FGB/PPP3CA/NRCAM/CD44/LRP1/APOE/VIL1/MAP2/ARHGAP18/EPHA7/GAS2/RHOBTB1	27
GO:0050673	GO:0050673	epithelial cell proliferation	25/410	453/18866	2.13857e-05	0.00246886	0.00205583	CXCL12/SPARC/KRT4/SFRP1/LOXL2/SULF2/NRP2/GPX1/SGPP2/EHF/TGFBR1/HMOX1/HYAL1/STAT1/CEBPB/EPHA2/ID2/OR51E2/PTPRK/CD109/APOE/AREG/BMP6/APOH/HTR2B	25
GO:0007596	GO:0007596	blood coagulation	21/410	343/18866	2.17068e-05	0.00246886	0.00205583	MYL9/SERPINE1/ANXA8/GAS6/SERPINE2/EPHB2/ARRB1/FGA/FGB/PROS1/F5/ENTPD1/ITGA2/APOE/C1QTNF1/ENTPD2/PLA2G4A/F7/TSPAN8/APOH/SERPINA1	21
GO:0008625	GO:0008625	extrinsic apoptotic signaling pathway via death domain receptors	10/410	89/18866	2.3206e-05	0.0025717	0.00214147	TIMP3/SERPINE1/SFRP1/ATF3/ITPRIP/GPX1/HMOX1/DAPK1/FGA/FGB	10
GO:0050817	GO:0050817	coagulation	21/410	349/18866	2.80397e-05	0.00302969	0.00252284	MYL9/SERPINE1/ANXA8/GAS6/SERPINE2/EPHB2/ARRB1/FGA/FGB/PROS1/F5/ENTPD1/ITGA2/APOE/C1QTNF1/ENTPD2/PLA2G4A/F7/TSPAN8/APOH/SERPINA1	21
GO:0007162	GO:0007162	negative regulation of cell adhesion	19/410	301/18866	3.52088e-05	0.0036421	0.0030328	CD74/CXCL12/CDKN2A/SERPINE1/SPOCK1/DACT2/PODXL/SERPINE2/ASS1/DUSP1/LGALS1/CEBPB/ZC3H12A/ACTN4/ERBB3/LRP1/C1QTNF1/BMP6/EPCAM	19
GO:0031099	GO:0031099	regeneration	15/410	201/18866	3.5393e-05	0.0036421	0.0030328	CXCL12/GAS6/NEFL/SULF2/BAAT/CDKN1A/TM4SF4/PTPRS/GPX1/HMOX1/IGFBP1/CEBPB/PPP3CA/LRP1/F7	15
GO:0001503	GO:0001503	ossification	23/410	412/18866	3.81969e-05	0.00383923	0.00319695	SPARC/MMP2/SFRP1/MRC2/CCN1/NPNT/PDLIM7/LRP3/FSTL3/TCIRG1/CEBPB/EPHA2/JUNB/SMOC1/ID2/CYP24A1/DKK1/AREG/PTGS2/BMP6/ID4/AHSG/S1PR1	23
GO:0070372	GO:0070372	regulation of ERK1 and ERK2 cascade	19/410	306/18866	4.40347e-05	0.00432541	0.00360178	CD74/TIMP3/NECAB2/GAS6/DUSP1/ATF3/EPHB2/ARRB1/CCN1/NPNT/EPHA2/FGA/FGB/CD44/LRP1/APOE/EPHA7/ROS1/HTR2B	19
GO:0001649	GO:0001649	osteoblast differentiation	16/410	231/18866	4.84552e-05	0.00465385	0.00387528	SFRP1/MRC2/CCN1/NPNT/PDLIM7/LRP3/TCIRG1/CEBPB/EPHA2/JUNB/SMOC1/ID2/CYP24A1/AREG/BMP6/ID4	16
GO:0001822	GO:0001822	kidney development	18/410	283/18866	5.10556e-05	0.00471967	0.00393009	BASP1/DACT2/SFRP1/CA2/PODXL/SULF2/ASS1/CYP26B1/NPNT/FSTL3/TGFBR1/STAT1/ID2/HPGD/EPHA7/BMP6/PCSK5/EPCAM	18
GO:0001558	GO:0001558	regulation of cell growth	23/410	420/18866	5.13245e-05	0.00471967	0.00393009	CXCL12/CDKN2A/L1CAM/SPOCK1/IGFBP7/SFRP1/SERPINE2/CDKN1A/PTPRS/LTBP4/TGFBR1/SEMA3B/PAK4/HYAL1/IGFBP1/DCBLD2/CRYAB/NRCAM/LRP1/APOE/MAP2/EPHA7/ROS1	23
GO:0032355	GO:0032355	response to estradiol	12/410	141/18866	6.03909e-05	0.0054377	0.00452799	SFRP1/ASS1/DUSP1/GGT5/PPARGC1A/ABCC2/HPGD/CRYAB/ITGA2/AREG/F7/PTGS2	12
GO:0006953	GO:0006953	acute-phase response	7/410	47/18866	6.46081e-05	0.0056987	0.00474533	ASS1/APOL2/SIGIRR/CEBPB/PTGS2/SERPINA1/AHSG	7
GO:0003018	GO:0003018	vascular process in circulatory system	14/410	190/18866	7.36024e-05	0.00629149	0.00523895	GPX1/ECE1/HMOX1/FGA/ABCC2/FGB/CPS1/GCH1/APOE/BDKRB2/PTGS2/BMP6/HTR2B/ABCB1	14
GO:1904036	GO:1904036	negative regulation of epithelial cell apoptotic process	7/410	48/18866	7.42401e-05	0.00629149	0.00523895	SERPINE1/GAS6/ANGPTL4/PAK4/HMOX1/FGA/FGB	7
GO:2000352	GO:2000352	negative regulation of endothelial cell apoptotic process	6/410	34/18866	8.15542e-05	0.00677841	0.00564441	SERPINE1/GAS6/ANGPTL4/PAK4/FGA/FGB	6
GO:0050768	GO:0050768	negative regulation of neurogenesis	18/410	295/18866	8.70245e-05	0.0070966	0.00590937	SOX10/SPOCK1/EFNA1/EPHB2/ADGRG1/PTPRS/LGALS1/SIRT2/SEMA3B/ID2/PPP3CA/DKK1/LRP1/APOE/MAP2/EPHA7/ID4/ASCL1	18
GO:0009914	GO:0009914	hormone transport	19/410	323/18866	9.05926e-05	0.00725076	0.00603774	SCG5/VGF/SFRP1/IL11/ARRB1/SLC2A1/LTBP4/NIBAN2/TCIRG1/SLC7A5/RBP4/FGA/ABCC2/FGB/PPP3CA/CACNA1D/LRP1/C1QTNF1/BMP6	19
GO:0007584	GO:0007584	response to nutrient	13/410	171/18866	9.64995e-05	0.00758247	0.00631396	SPARC/SFRP1/GAS6/ASS1/CYP26B1/HMOX1/STAT1/CYP24A1/ARSB/ITGA2/F7/PTGS2/ASCL1	13
GO:0070371	GO:0070371	ERK1 and ERK2 cascade	19/410	325/18866	9.82458e-05	0.00758247	0.00631396	CD74/TIMP3/NECAB2/GAS6/DUSP1/ATF3/EPHB2/ARRB1/CCN1/NPNT/EPHA2/FGA/FGB/CD44/LRP1/APOE/EPHA7/ROS1/HTR2B	19
GO:0048660	GO:0048660	regulation of smooth muscle cell proliferation	13/410	173/18866	0.000108553	0.00823099	0.00685398	MMP2/TGM2/CDKN1A/PPARGC1A/NAMPT/HMOX1/STAT1/ID2/HPGD/ITGA2/PTGS2/NOX1/S1PR1	13
GO:0048732	GO:0048732	gland development	23/410	443/18866	0.000114404	0.00844039	0.00702834	SOX10/SFRP1/SERPINE2/SULF2/BAAT/ASS1/LBH/TGM2/FA2H/PITX1/FSTL3/ORAI1/GPX1/TGFBR1/HMOX1/CEBPB/EPHA2/ID2/CPS1/ITGA2/AREG/ID4/ASCL1	23
GO:0031639	GO:0031639	plasminogen activation	5/410	23/18866	0.00011522	0.00844039	0.00702834	SERPINE1/SERPINE2/FGA/FGB/APOH	5
GO:0048659	GO:0048659	smooth muscle cell proliferation	13/410	175/18866	0.000121885	0.00868813	0.00723464	MMP2/TGM2/CDKN1A/PPARGC1A/NAMPT/HMOX1/STAT1/ID2/HPGD/ITGA2/PTGS2/NOX1/S1PR1	13
GO:0032526	GO:0032526	response to retinoic acid	10/410	108/18866	0.000122623	0.00868813	0.00723464	WNT9A/IGFBP7/DUSP1/CYP26B1/PTGES/RBP4/DKK1/BRINP3/BMP6/ASCL1	10
GO:0045665	GO:0045665	negative regulation of neuron differentiation	15/410	225/18866	0.000127165	0.00875445	0.00728986	SPOCK1/EFNA1/EPHB2/PTPRS/LGALS1/SEMA3B/ID2/PPP3CA/DKK1/LRP1/APOE/MAP2/EPHA7/ID4/ASCL1	15
GO:0009410	GO:0009410	response to xenobiotic stimulus	11/410	130/18866	0.000128238	0.00875445	0.00728986	CES1/CYP26B1/SULT1A1/GPX1/EPHX1/ABCC2/UGT1A6/UGT1A9/CYB5B/CYP3A5/PON3	11
GO:0032956	GO:0032956	regulation of actin cytoskeleton organization	20/410	360/18866	0.000129635	0.00875445	0.00728986	CXCL12/TRPM2/RHOD/SFRP1/CAPG/SPTBN2/CDC42EP2/KIRREL1/FSCN1/TGFBR1/SYNPO/LRP1/LIMA1/ADD3/VIL1/NEB/ARHGAP18/RHOBTB1/BST1/S1PR1	20
GO:0032530	GO:0032530	regulation of microvillus organization	4/410	13/18866	0.000134519	0.00894449	0.00744811	PODXL/FSCN1/RAP1GAP/VIL1	4
GO:0045667	GO:0045667	regulation of osteoblast differentiation	11/410	131/18866	0.000137315	0.00899203	0.0074877	SFRP1/CCN1/NPNT/PDLIM7/LRP3/TCIRG1/CEBPB/SMOC1/ID2/AREG/BMP6	11
GO:0010977	GO:0010977	negative regulation of neuron projection development	12/410	154/18866	0.000140935	0.00909139	0.00757043	SPOCK1/EFNA1/EPHB2/PTPRS/LGALS1/SEMA3B/PPP3CA/DKK1/LRP1/APOE/MAP2/EPHA7	12
GO:0090092	GO:0090092	regulation of transmembrane receptor protein serine/threonine kinase signaling pathway	16/410	254/18866	0.00014779	0.0092292	0.00768519	DACT2/SFRP1/TGFB1I1/FSTL1/PMEPA1/CCN1/NPNT/FSTL3/LTBP4/GDF15/TGFBR1/UBC/DKK1/CD109/BMP6/GREM2	16
GO:0001667	GO:0001667	ameboidal-type cell migration	24/410	481/18866	0.000149336	0.0092292	0.00768519	SOX10/MEOX2/SPARC/LOXL2/S100P/EFNA1/NRP2/AMOTL2/GPX1/TGFBR1/SEMA3B/GPI/HMOX1/HYAL1/EPHA2/ZC3H12A/ARSB/ITGA2/APOE/VIL1/SRPX2/PTGS2/APOH/HTR2B	24
GO:0033627	GO:0033627	cell adhesion mediated by integrin	8/410	71/18866	0.000149478	0.0092292	0.00768519	SERPINE1/ITGB6/PODXL/EFNA1/NPNT/ITGB4/EPHA2/ITGA2	8
GO:0010631	GO:0010631	epithelial cell migration	20/410	365/18866	0.000155879	0.00948884	0.00790139	MEOX2/SPARC/LOXL2/S100P/EFNA1/NRP2/GPX1/TGFBR1/GPI/HMOX1/HYAL1/EPHA2/ZC3H12A/ARSB/ITGA2/APOE/VIL1/SRPX2/PTGS2/APOH	20
GO:0033273	GO:0033273	response to vitamin	9/410	91/18866	0.000161088	0.00960287	0.00799635	SPARC/SFRP1/GAS6/CYP26B1/CYP24A1/ITGA2/F7/PTGS2/ASCL1	9
GO:0010769	GO:0010769	regulation of cell morphogenesis involved in differentiation	18/410	310/18866	0.000162196	0.00960287	0.00799635	CXCL12/L1CAM/UNC13D/NEFL/EFNA1/EPHB2/PTPRS/TANC2/SEMA3B/ACTN4/FGA/FGB/PPP3CA/NRCAM/LRP1/APOE/MAP2/EPHA7	18
GO:0046394	GO:0046394	carboxylic acid biosynthetic process	20/410	367/18866	0.000167622	0.00972564	0.00809858	CD74/BGN/BAAT/ASS1/CES1/GGT5/FA2H/PTGES/SDSL/HYAL1/HPGD/ELOVL2/CPS1/GCH1/SLC27A2/PLA2G4A/MLXIPL/CEMIP/PTGS2/PDK4	20
GO:0006631	GO:0006631	fatty acid metabolic process	21/410	396/18866	0.00016877	0.00972564	0.00809858	CD74/BAAT/CES1/GGT5/FA2H/PTGES/PPARGC1A/NUDT19/GPX1/EPHX1/HPGD/CYP24A1/ELOVL2/SLC27A2/PON3/PLA2G4A/MLXIPL/PTGS2/PDK4/ACSL5/HAO1	21
GO:0016053	GO:0016053	organic acid biosynthetic process	20/410	368/18866	0.00017378	0.00975425	0.00812241	CD74/BGN/BAAT/ASS1/CES1/GGT5/FA2H/PTGES/SDSL/HYAL1/HPGD/ELOVL2/CPS1/GCH1/SLC27A2/PLA2G4A/MLXIPL/CEMIP/PTGS2/PDK4	20
GO:0090132	GO:0090132	epithelium migration	20/410	368/18866	0.00017378	0.00975425	0.00812241	MEOX2/SPARC/LOXL2/S100P/EFNA1/NRP2/GPX1/TGFBR1/GPI/HMOX1/HYAL1/EPHA2/ZC3H12A/ARSB/ITGA2/APOE/VIL1/SRPX2/PTGS2/APOH	20
GO:0001706	GO:0001706	endoderm formation	7/410	55/18866	0.000179582	0.00983922	0.00819316	MMP2/COL5A1/COL4A2/DUSP1/DUSP5/COL7A1/DKK1	7
GO:0045785	GO:0045785	positive regulation of cell adhesion	22/410	428/18866	0.000184843	0.00983922	0.00819316	CD74/CXCL12/UNC13D/RHOD/SFRP1/PODXL/CCDC80/TGM2/CCN1/ADGRG1/NPNT/LGALS1/FSTL3/HYAL1/AGR2/FGA/FGB/PPP3CA/CEACAM6/CD44/ITGA2/ANK3	22
GO:0030207	GO:0030207	chondroitin sulfate catabolic process	4/410	14/18866	0.000185104	0.00983922	0.00819316	BGN/HYAL1/HEXB/ARSB	4
GO:0006979	GO:0006979	response to oxidative stress	23/410	458/18866	0.000186236	0.00983922	0.00819316	MMP2/PXDN/TRPM2/DUSP1/PPARGC1A/SIRT2/GPX1/PPIF/NDUFS8/HMOX1/HYAL1/STAT1/ZC3H12A/DAPK1/ABCC2/CRYAB/PTPRK/GCH1/APOE/AREG/PTGS2/HAO1/NOX1	23
GO:0009266	GO:0009266	response to temperature stimulus	15/410	233/18866	0.000186677	0.00983922	0.00819316	CXCL12/VGF/TRPM2/IGFBP7/TGFB1I1/CDKN1A/PPARGC1A/HSPA2/HMOX1/ABCC2/CRYAB/SCARA5/TCIM/PTGS2/HTR2B	15
GO:CC	ID	Description	GeneRatio	BgRatio	pvalue	p.adjust	qvalue	geneID	Count
GO:0062023	GO:0062023	collagen-containing extracellular matrix	51/423	427/19559	1.78072e-23	7.35438e-21	5.84826e-21	AEBP1/BGN/CXCL12/COL9A3/SPARC/TIMP3/MMP2/PXDN/SERPINE1/TINAGL1/L1CAM/NID2/IGFBP7/ANXA8/COL4A1/COL5A1/COL4A2/SFRP1/PCOLCE/LOXL2/SERPINE2/SERPINH1/TGFB1I1/CCDC80/TGM2/ANGPTL4/CCN1/NPNT/APLP1/LGALS1/LTBP4/GDF15/SEMA3B/SLPI/COL7A1/TIMP2/SMOC1/FGA/FGB/THSD4/DST/APOE/ENTPD2/SRPX2/ITIH2/F7/SRPX/APOH/AZGP1/SERPINA1/AHSG	51
GO:0005788	GO:0005788	endoplasmic reticulum lumen	32/423	308/19559	2.17525e-13	4.49189e-11	3.57199e-11	COL9A3/VGF/IGFBP7/COL4A1/COL5A1/COL4A2/GAS6/ADAMTS7/SERPINH1/FSTL1/APOL1/GOLM1/CES1/CCN1/PRSS23/LGALS1/FSTL3/COL7A1/IGFBP1/FGA/F5/ARSB/APOE/SLC27A2/CP/ITIH2/F7/EVA1A/PTGS2/CHGB/SERPINA1/AHSG	32
GO:0005604	GO:0005604	basement membrane	15/423	103/19559	5.95574e-09	8.19907e-07	6.51997e-07	COL9A3/SPARC/TIMP3/NID2/COL4A1/COL5A1/COL4A2/LOXL2/CCDC80/NPNT/APLP1/COL7A1/SMOC1/DST/ENTPD2	15
GO:0031091	GO:0031091	platelet alpha granule	12/423	91/19559	6.0485e-07	6.24508e-05	4.96614e-05	SPARC/SERPINE1/GAS6/SERPINE2/ACTN4/FGA/FGB/PROS1/F5/CD109/SERPINA1/AHSG	12
GO:0031093	GO:0031093	platelet alpha granule lumen	10/423	67/19559	1.66139e-06	0.000137231	0.000109127	SPARC/SERPINE1/GAS6/ACTN4/FGA/FGB/PROS1/F5/SERPINA1/AHSG	10
GO:0034774	GO:0034774	secretory granule lumen	22/423	322/19559	2.25089e-06	0.000154936	0.000123207	SPARC/TIMP3/SERPINE1/UNC13D/GAS6/S100P/GPI/SLPI/TIMP2/PDXK/ACTN4/FGA/HEXB/FGB/PROS1/F5/ARSB/QPCT/CRISP3/APOH/SERPINA1/AHSG	22
GO:0060205	GO:0060205	cytoplasmic vesicle lumen	22/423	326/19559	2.75349e-06	0.000157011	0.000124856	SPARC/TIMP3/SERPINE1/UNC13D/GAS6/S100P/GPI/SLPI/TIMP2/PDXK/ACTN4/FGA/HEXB/FGB/PROS1/F5/ARSB/QPCT/CRISP3/APOH/SERPINA1/AHSG	22
GO:0031983	GO:0031983	vesicle lumen	22/423	328/19559	3.04137e-06	0.000157011	0.000124856	SPARC/TIMP3/SERPINE1/UNC13D/GAS6/S100P/GPI/SLPI/TIMP2/PDXK/ACTN4/FGA/HEXB/FGB/PROS1/F5/ARSB/QPCT/CRISP3/APOH/SERPINA1/AHSG	22
GO:0030018	GO:0030018	Z disc	13/423	128/19559	4.19537e-06	0.000192521	0.000153094	MYL9/OBSCN/PDLIM7/SLC2A1/SYNPO/ACTN4/SYNE2/PPP3CA/DST/CACNA1D/CRYAB/NEB/ANK3	13
GO:0016323	GO:0016323	basolateral plasma membrane	18/423	246/19559	7.37841e-06	0.000304728	0.000242322	RHCG/CA2/ARRB1/SLC2A1/KCNJ16/ORAI1/SLC7A5/SLC16A3/HPGD/DST/ERBB3/LIN7A/CD44/LRP1/CEACAM5/SLCO1B3/ANK3/EPCAM	18
GO:0005911	GO:0005911	cell-cell junction	27/423	493/19559	1.06652e-05	0.000387312	0.000307994	PODXL/SCN1B/OBSCN/PDLIM7/SLC2A1/KIRREL1/FSCN1/AMOTL2/SIRT2/TGFBR1/NIBAN2/PAK4/SYNPO/EPHA2/ACTN4/PERP/ABCC2/PPP3CA/LIN7A/PTPRK/ADD3/CLDN12/PDZD3/CDH19/ANK3/EPCAM/KCNJ2	27
GO:0031674	GO:0031674	I band	13/423	140/19559	1.12536e-05	0.000387312	0.000307994	MYL9/OBSCN/PDLIM7/SLC2A1/SYNPO/ACTN4/SYNE2/PPP3CA/DST/CACNA1D/CRYAB/NEB/ANK3	13
GO:0072562	GO:0072562	blood microparticle	13/423	148/19559	2.04757e-05	0.000650498	0.000517281	APOL1/ANGPTL4/SLC2A1/HSPA2/C1R/FGA/FGB/PROS1/APOE/CP/ITIH2/CFH/AHSG	13
GO:0045177	GO:0045177	apical part of cell	24/423	433/19559	2.72088e-05	0.00080266	0.000638282	RHCG/CA2/PODXL/SPTBN2/CEACAM7/SLC2A1/AMOTL2/TCIRG1/SLC7A5/SLC16A3/ABCC2/MUC13/TMEM30A/CEACAM6/ERBB3/CD44/LRP1/CEACAM5/PTPRH/PDZD3/MYO7B/EPCAM/SLC17A4/ABCB1	24
GO:0016324	GO:0016324	apical plasma membrane	21/423	361/19559	4.31162e-05	0.00118713	0.000944018	RHCG/PODXL/SPTBN2/CEACAM7/SLC2A1/AMOTL2/TCIRG1/SLC7A5/SLC16A3/ABCC2/MUC13/TMEM30A/CEACAM6/ERBB3/CD44/CEACAM5/PTPRH/PDZD3/EPCAM/SLC17A4/ABCB1	21
GO:0030017	GO:0030017	sarcomere	15/423	207/19559	4.7247e-05	0.00121956	0.000969806	MYL9/MMP2/MYOM3/OBSCN/PDLIM7/SLC2A1/SYNPO/ACTN4/SYNE2/PPP3CA/DST/CACNA1D/CRYAB/NEB/ANK3	15
GO:0043292	GO:0043292	contractile fiber	16/423	238/19559	6.566e-05	0.00159515	0.00126848	MYL9/MMP2/MYOM3/OBSCN/NPNT/PDLIM7/SLC2A1/SYNPO/ACTN4/SYNE2/PPP3CA/DST/CACNA1D/CRYAB/NEB/ANK3	16
GO:0005796	GO:0005796	Golgi lumen	10/423	103/19559	7.9193e-05	0.00181704	0.00144492	BGN/GAS6/MUC5AC/MUC3A/PROS1/MUC13/MUC16/MUC5B/F7/PCSK5	10
GO:0030016	GO:0030016	myofibril	15/423	227/19559	0.00013356	0.00290317	0.00230862	MYL9/MMP2/MYOM3/OBSCN/PDLIM7/SLC2A1/SYNPO/ACTN4/SYNE2/PPP3CA/DST/CACNA1D/CRYAB/NEB/ANK3	15
GO:0005902	GO:0005902	microvillus	9/423	93/19559	0.000183898	0.00379749	0.0030198	CA2/PODXL/S100P/FSCN1/SLC7A5/CD44/VIL1/PTPRH/MYO7B	9
GO:0032432	GO:0032432	actin filament bundle	8/423	76/19559	0.000233676	0.00459563	0.00365449	MYL9/PDLIM7/FSCN1/SYNPO/ACTN4/CRYAB/LIMA1/VIL1	8
GO:0005925	GO:0005925	focal adhesion	21/423	415/19559	0.000299809	0.00562823	0.00447562	L1CAM/ITGB6/TNS4/TGFB1I1/MRC2/TGM2/AFAP1/ITGB4/PDLIM7/PAK4/FZD2/EPHA2/ACTN4/SYNE2/ARHGAP26/TM4SF20/DST/CD44/LRP1/LIMA1/ITGA2	21
GO:0030055	GO:0030055	cell-substrate junction	21/423	423/19559	0.000386132	0.00693358	0.00551364	L1CAM/ITGB6/TNS4/TGFB1I1/MRC2/TGM2/AFAP1/ITGB4/PDLIM7/PAK4/FZD2/EPHA2/ACTN4/SYNE2/ARHGAP26/TM4SF20/DST/CD44/LRP1/LIMA1/ITGA2	21
GO:0043194	GO:0043194	axon initial segment	4/423	17/19559	0.000410489	0.00706384	0.00561722	NAV1/NRCAM/MAP2/ANK3	4
GO:MF	ID	Description	GeneRatio	BgRatio	pvalue	p.adjust	qvalue	geneID	Count
GO:0005201	GO:0005201	extracellular matrix structural constituent	13/97	169/18352	5.12843e-12	1.54366e-09	1.48995e-09	COL4A1/COL4A2/COL5A1/COL9A3/AEBP1/NID2/IGFBP7/MUC5AC/PCOLCE/BGN/TINAGL1/SPARC/PXDN	13
GO:0061134	GO:0061134	peptidase regulator activity	9/97	229/18352	3.45618e-06	0.000406126	0.000391994	CST1/AHSG/GAS6/SERPINE1/PCOLCE/SERPINA1/SERPINE2/TIMP3/SERPINH1	9
GO:0004857	GO:0004857	enzyme inhibitor activity	11/97	383/18352	5.65671e-06	0.000406126	0.000391994	FRY/CDKN2A/ELFN2/CST1/AHSG/GAS6/SERPINE1/SERPINA1/SERPINE2/TIMP3/SERPINH1	11
GO:0004866	GO:0004866	endopeptidase inhibitor activity	8/97	183/18352	5.68994e-06	0.000406126	0.000391994	CST1/AHSG/GAS6/SERPINE1/SERPINA1/SERPINE2/TIMP3/SERPINH1	8
GO:0030414	GO:0030414	peptidase inhibitor activity	8/97	189/18352	7.21304e-06	0.000406126	0.000391994	CST1/AHSG/GAS6/SERPINE1/SERPINA1/SERPINE2/TIMP3/SERPINH1	8
GO:0061135	GO:0061135	endopeptidase regulator activity	8/97	192/18352	8.09553e-06	0.000406126	0.000391994	CST1/AHSG/GAS6/SERPINE1/SERPINA1/SERPINE2/TIMP3/SERPINH1	8
GO:0005539	GO:0005539	glycosaminoglycan binding	8/97	232/18352	3.17689e-05	0.00129017	0.00124527	COL5A1/APOH/PCOLCE/SERPINE2/SULF2/BGN/GREM2/CCN5	8
GO:0005518	GO:0005518	collagen binding	5/97	70/18352	3.42902e-05	0.00129017	0.00124527	AEBP1/NID2/PCOLCE/SPARC/SERPINH1	5
GO:0030020	GO:0030020	extracellular matrix structural constituent conferring tensile strength	4/97	41/18352	6.39207e-05	0.00213779	0.00206341	COL4A1/COL4A2/COL5A1/COL9A3	4
GO:0008201	GO:0008201	heparin binding	6/97	169/18352	0.000276029	0.00830847	0.00801937	COL5A1/APOH/PCOLCE/SERPINE2/GREM2/CCN5	6
GO:0019838	GO:0019838	growth factor binding	5/97	136/18352	0.000775186	0.0212119	0.0204738	COL4A1/COL5A1/IGFBP7/PXDN/CCN5	5
GO:0048407	GO:0048407	platelet-derived growth factor binding	2/97	11/18352	0.00147425	0.036979	0.0356923	COL4A1/COL5A1	2
GO:0004867	GO:0004867	serine-type endopeptidase inhibitor activity	4/97	98/18352	0.00181224	0.0419602	0.0405002	SERPINE1/SERPINA1/SERPINE2/SERPINH1	4
GO:1901681	GO:1901681	sulfur compound binding	6/97	262/18352	0.00267386	0.057488	0.0554876	COL5A1/APOH/PCOLCE/SERPINE2/GREM2/CCN5	6
GO:0050840	GO:0050840	extracellular matrix binding	3/97	57/18352	0.00340647	0.0683566	0.065978	BGN/TINAGL1/SPARC	3
GO:0004869	GO:0004869	cysteine-type endopeptidase inhibitor activity	3/97	59/18352	0.00375605	0.0706607	0.0682019	CST1/AHSG/GAS6	3
KEGG	ID	Description	GeneRatio	BgRatio	pvalue	p.adjust	qvalue	geneID	Count
hsa04933	hsa04933	AGE-RAGE signaling pathway in diabetic complications	5/41	99/6998	0.000256228	0.0294662	0.0280502	COL4A1/COL4A2/NOX1/MMP2/SERPINE1	5
hsa04512	hsa04512	ECM-receptor interaction	4/41	81/6998	0.00121835	0.0490224	0.0466666	COL4A1/COL4A2/COL9A3/ITGB6	4
hsa04974	hsa04974	Protein digestion and absorption	4/41	87/6998	0.00158928	0.0490224	0.0466666	COL4A1/COL4A2/COL5A1/COL9A3	4
hsa05219	hsa05219	Bladder cancer	3/41	41/6998	0.00170513	0.0490224	0.0466666	CDKN2A/MMP1/MMP2	3
hsa04510	hsa04510	Focal adhesion	5/41	194/6998	0.00518069	0.100749	0.0959078	MYL9/COL4A1/COL4A2/COL9A3/ITGB6	5
hsa04926	hsa04926	Relaxin signaling pathway	4/41	121/6998	0.00525648	0.100749	0.0959078	COL4A1/COL4A2/MMP1/MMP2	4
hsa05323	hsa05323	Rheumatoid arthritis	3/41	83/6998	0.0124022	0.20375	0.193959	IL11/MMP1/CXCL12	3
hsa04360	hsa04360	Axon guidance	4/41	179/6998	0.0200643	0.281867	0.268322	MYL9/RHOD/L1CAM/CXCL12	4
hsa04670	hsa04670	Leukocyte transendothelial migration	3/41	107/6998	0.0243295	0.281867	0.268322	MYL9/MMP2/CXCL12	3
hsa05200	hsa05200	Pathways in cancer	7/41	500/6998	0.0245101	0.281867	0.268322	CDKN2A/COL4A1/COL4A2/MECOM/MMP1/MMP2/CXCL12	7
hsa04978	hsa04978	Mineral absorption	2/41	52/6998	0.0369302	0.386088	0.367535	MT1X/MT2A	2
hsa03320	hsa03320	PPAR signaling pathway	2/41	72/6998	0.0661885	0.444322	0.42297	MMP1/ACSL5	2
hsa05206	hsa05206	MicroRNAs in cancer	3/41	161/6998	0.067477	0.444322	0.42297	CDKN2A/ABCB1/TIMP3	3
hsa04115	hsa04115	p53 signaling pathway	2/41	73/6998	0.0678067	0.444322	0.42297	CDKN2A/SERPINE1	2
hsa04610	hsa04610	Complement and coagulation cascades	2/41	75/6998	0.0710827	0.444322	0.42297	SERPINE1/SERPINA1	2
hsa04080	hsa04080	Neuroactive ligand-receptor interaction	4/41	271/6998	0.0727281	0.444322	0.42297	S1PR1/GRIN2C/HTR2B/UCN2	4
hsa05220	hsa05220	Chronic myeloid leukemia	2/41	76/6998	0.0727401	0.444322	0.42297	CDKN2A/MECOM	2
hsa04657	hsa04657	IL-17 signaling pathway	2/41	80/6998	0.0794939	0.444322	0.42297	MMP1/MUC5AC	2
hsa04146	hsa04146	Peroxisome	2/41	82/6998	0.0829428	0.444322	0.42297	ACSL5/HAO1	2
hsa04976	hsa04976	Bile secretion	2/41	85/6998	0.0882017	0.444322	0.42297	ABCB1/CA2	2
hsa00910	hsa00910	Nitrogen metabolism	1/41	17/6998	0.0951694	0.444322	0.42297	CA2	1
hsa05146	hsa05146	Amoebiasis	2/41	89/6998	0.0953658	0.444322	0.42297	COL4A1/COL4A2	2
hsa05222	hsa05222	Small cell lung cancer	2/41	91/6998	0.0990099	0.444322	0.42297	COL4A1/COL4A2	2
hsa00061	hsa00061	Fatty acid biosynthesis	1/41	18/6998	0.100484	0.444322	0.42297	ACSL5	1
hsa04350	hsa04350	TGF-beta signaling pathway	2/41	92/6998	0.100847	0.444322	0.42297	ID4/GREM2	2
hsa05205	hsa05205	Proteoglycans in cancer	3/41	198/6998	0.10885	0.444322	0.42297	ANK3/MMP2/TIMP3	3
hsa05165	hsa05165	Human papillomavirus infection	4/41	313/6998	0.109169	0.444322	0.42297	COL4A1/COL4A2/COL9A3/ITGB6	4
hsa01522	hsa01522	Endocrine resistance	2/41	97/6998	0.110174	0.444322	0.42297	CDKN2A/MMP2	2
hsa04151	hsa04151	PI3K-Akt signaling pathway	4/41	316/6998	0.112046	0.444322	0.42297	COL4A1/COL4A2/COL9A3/ITGB6	4
hsa04810	hsa04810	Regulation of actin cytoskeleton	3/41	204/6998	0.116331	0.445937	0.424508	MYL9/ITGB6/CXCL12	3
hsa04964	hsa04964	Proximal tubule bicarbonate reclamation	1/41	23/6998	0.126601	0.469648	0.447079	CA2	1
hsa04966	hsa04966	Collecting duct acid secretion	1/41	25/6998	0.136839	0.491766	0.468135	CA2

## Sheet:  Table S9
Table S9. the binding sites of FOXA1 on the promoter region of COL5A1, MMP1, SERPINE1 predicted by JARSPAR.
Sequence ID	Relative score	Start	End	Strand	Predicted sequence
COL5A1	0.890046	929	939	+	TGTTTGTTCAA
COL5A1	0.848844	569	579	-	TGTTGATTTTA
COL5A1	0.834201	128	138	+	TGTTAATTCAG
SERPINE1	0.922379	1271	1285	+	AGGTTGTTGACACAA
SERPINE1	0.899831	865	879	-	TTATTGTGTGCTTTA
SERPINE1	0.882993	1181	1191	+	TGTTTCCTTAC
MMP1	0.918984	1774	1784	+	TGTTTACATGG
MMP1	0.918916	1308	1318	+	TGTTTGTTTTT
MMP1	0.909933	469	479	-	TGTTTTCTTTC
